# Supplementary material for: A Comparative Study of Human Pluripotent Stem Cell-Derived Macrophages in Modeling Viral Infections
Source: Viruses. 2024 Apr 1;16(4):552. doi: 10.3390/v16040552 (PMC11053470; doi:10.3390/v16040552)
Supplement: Supplementary file 1 [file viruses-16-00552-s001.zip]

Archive with 4 entries (3 files):
- Supplementary_Figures_ZYXrev_20240329/
- Supplementary_Figures_ZYXrev_20240329/Supplementary_Figure_S1.TIF
- Supplementary_Figures_ZYXrev_20240329/Supplementary_Figure_S2.TIF
- Supplementary_Figures_ZYXrev_20240329/Supplementary_Figure_S3.TIF
